# Supplementary material for: Honey Bee Pathogen Prevalence and Interactions within the Marmara Region of Turkey
Source: Vet Sci. 2022 Oct 17;9(10):573. doi: 10.3390/vetsci9100573 (PMC9610934; doi:10.3390/vetsci9100573)
Supplement: Supplementary file 1 [file vetsci-09-00573-s001.zip]

Archive with 1 entries (1 files):
- vetsci-1922614-supplementary.pdf
